# Supplementary material for: Genetic Diversity and Connectivity of Ocypode ceratophthalmus in the East and South China Seas and Its Implications for Conservation
Source: Biology (Basel). 2023 Mar 12;12(3):437. doi: 10.3390/biology12030437 (PMC10044906; doi:10.3390/biology12030437)
Supplement: Supplementary file 1 [file biology-12-00437-s001.zip]

Archive with 1 entries (1 files):
- biology-2195983-supplementary.pdf
